# Supplementary material for: Diet and Physical Activity as Determinants of Continuously Measured Glucose Levels in Persons at High Risk of Type 2 Diabetes
Source: Nutrients. 2022 Jan 15;14(2):366. doi: 10.3390/nu14020366 (PMC8781180; doi:10.3390/nu14020366)
Supplement: Supplementary file 1 [file nutrients-14-00366-s001.zip]

Archive with 1 entries (1 files):
- nutrients-1523948-supplementary.pdf
